# Supplementary material for: Elexacaftor/tezacaftor/ivacaftor’s effects on cystic fibrosis infections are maintained, but not increased, after 3.5 years of treatment
Source: J Clin Invest. 2024 Sep 5;134(20):e184171. doi: 10.1172/JCI184171 (PMC11473140; doi:10.1172/JCI184171)
Supplement: Supporting data values [file jci-134-184171-s156.xlsx]

## Sheet: Fig 1A
	Pseudomonas aeruginosa					Staphylococcus aureus					Stenotrophomonas maltopilia
Time relative to ETI	# postive	# total	% positive		Time relative to ETI	# postive	# total	% positive		Time relative to ETI	# postive	# total	% positive
pre-ETI	79	177	44.63		pre-ETI	135	177	76.27		pre-ETI	32	177	18.08
1 month	48	143	33.57		1 month	102	143	71.33		1 month	10	143	6.99
3 months	23	68	33.82		3 months	44	68	64.71		3 months	4	68	5.88
6 months	33	109	30.28		6 months	78	109	71.56		6 months	10	109	9.17
1.5 years	27	111	24.32		1.5 years	75	111	67.57		1.5 years	10	111	9.01
2.5 years	26	108	24.07		2.5 years	69	108	63.89		2.5 years	5	108	4.63
2.5 years	20	86	23.26		2.5 years	55	86	63.95		2.5 years	7	86	8.14

## Sheet: Fig 1B
	Cleared by culture					Cleared by culture & ddPCR
	Number	Total tested	Percent			Number	Total tested	Percent
S. aureus	5	112	4.46		S. aureus	1	79	1.27
P. aeruginosa	20	67	29.85		P. aeruginosa	5	50	10
S. maltophilia	16	30	53.33		S. maltophilia	11	22	50

## Sheet: Fig 1C & 1D
	Sa + pre-ETI CFU/g
Participant	pre-ETI	1 month	3 months	6 months	1.5 years	2.5 years	2.5 years
1	100	10	10				10
3	320000	320			40	40	80
4	580	10	10
6	3800000	26400		260	10	10
7	2000	10		86000		10
8	17200000	16000		6800	40	120	180
9	6000
10	364000	900			400
11	51200000					2600
12	5000000	10200		10	10	38120
13	2216000	18000	40000	620
14	8200000	112000	50000	50000	20	24000	52200
15	43800000	4200		16100	520	132000
16	68000000	120000	4000
17	180000	60	10	10	10
18	804000	54000		142000	400000	7760
19	5000000	3400		2000	2000
20	4240	10	20000	16000			1320
21	44800800	2400		800000	27600000	29400000	16200000
22	40200	4000		6000	2000	414000	7860
23	108000			3200		10
24		22000				10
25	33600000	112240			10000	10
27	9200000	6400000			60400000	17400000
28				1800		380	10
29	64000000				460	10
32		26000		200000	138000
37	23200000	352000
38					10
39				1600
42	276000	6140	48000	6000	2140	106000
44	44000	54000		4060		10000	34000
45	4000	2360		2100		760	194000
46	27200000			38000000		1920
49	42000	36000	80000	210000		34040	134000
51	25600000	104000		2220		4000	1860
59	114000					10
60	4280000					10	10
63	47600000						10
64	11800000	1740	2160			10	80
66	32000000	3400000	3400000
68	24600000	7000		7500			540
69
72	432000	192000				4000
74	17400		2000
75	7800000	1000000	42400	1200000	3200000
77	1636000	142600	116000	14480	2000	1300	540
78	4800000	7200	10000	160	20000	3000
79	8000	280	680	100	200000	2180	1840
80	2800000	268680	24000	52000	30000	272000	10
81	1640000	1900	8000000	1660000	12800000		1600
82	80	20000	2400	1100	10	300	13600
83	19800000	116000		22180	10	2000080	17560
84	4000			14000	6000	560	2000
86	504000	22000	24000	10	10	10	160
87	8400000	298000	2200000	8000	400000	10	10
89	80	10	10	10	10	8000
90	30400000	96000		10	4000	18000	10
91	146000	2800		3640	180	66000	26200
93	26400000	10000		640	2000	18000
94	12000	1200	24000	800000	10	10	10
96	1400000	110000		76000	720
97	3040	10	10	10	10	10
98	136000	100000	400000	200480	56000	6000
99	264000	400000			90020	200000	7600
101	3624000						10
102	36800000						132000
103	15400000						19400
104	8200000						9000
106	4000000			10
108	232000						10
112	4600000	58000	5400		4000	1600	10
113	206400000	56000			30000	10000	4740
114	820	10	10000		10	2000	10
116	5800000	60000
117	5200	28000		8740		60
118	4600000	2800000		6000
119	19600000	336000		288000	780000	54000	16400
121		10
122	1000000		68000	2200	2000	128000	942000
123	64400000	11620		29300	10000
124	1000000			160			10
126	18000		16000	3100	300		10
127	34000	260	20		100		10
129	9400000
131	23800000	40000
133	67220000	70800				66000
135	15000000	62100				10000	10
136	64000000						14200
137	308000	34000
139	6800	96000	8060	2000	1840
141	11400000	8200			60	600
142	5400000		1016000
145	1036000	10	1360			480
146	14000000	2580		18000	108000		48000
147	11600000			602000
148	22800000	26080	34000	5300	20000
150	200000	240000		802000
151	52200000	30000		14000	5000
153	10400000			44800000
154	430000			24000	10
155	3600000	1600		2400	60	10
156	600000	1000			10
157	1520			3100
159	8400000				2080	10	130000
161			12000	40	10
163	4000		10
164	1200000	2500	6000		84960
166					300
167		6000
171	37600000	2400000			74000	34000
173	4800000	126000				10	380000
175	20	1500
178	12000	40	240	340		1020	640
180	282000	112000				10000
186		10	10				10
187	60400000	40
189	2000000	800			880	10	10
192	23200000	1520				80	10000
193	426000	11600	1100	2220	5060	106000	100
200	32000000	134000		960	10	10	10
202	604000				20
204	29200000	94000	134000	822000	10000	136000	1400000
208	200000			260	10	40000	2860
209	1032180	40		200000	638000	6220	340000
210	680000	7400	20	10	200	10	10
212	25000000	5200	1800000	116000	80	100
215	110000	14000
219	1800	3100		80	10		10
220	4520000	162000		56000	2800000
221	49400000	46000		50000	18620	42000	8800
228	1604000	800000	164000	672000	268000	200000	7000
229	8200000	4300	62000		340	10	10
231	600000	620		132000	12000	1960
232	3000	480	10000		1520	10	440
geometric mean	927076	8101.68	6204.98	6655.75	1612.74	1395.86	814.17
geometric mean (removing negative numbers)	927076	17194.2	19678.9	14464.2	7154.99	9878.35	9153.94

## Sheet: Fig 1E & 1F
	Pa + pre-ETI cfu/g
Participant	pre-ETI	1 month	3 months	6 months	1.5 years	2.5 years	2.5 years
1	14000000	52000	10400000
2	820060	34000	92000	70000
4	3296000	2000	64000
5	3746000	20400000			592000	20000000	11000
7	24800000	25280000		800000		10
8	42000	10		10	10	10	10
10	4600000	262000			10
11	4040					10
17	600	10	10	10	10
24		460				10	10
26	18000000	14200000			800000	10
32		10		10	10
34	88000000	8200000		14000000	466000
43	2220	10	10	10	2200	16000000
51	200000	42000		540		10	10
53	102200000	5588000			2060		10
60	20					10	10
61	128200000	32204000	14400000	70000000	1168000	172000
64	42120	10	40	10		14000	20
65	6000000	600020	10	4800
66	4120	10	10
74	180200000		46000
75	400	10	10	10	10
82	6460	10	10	10	10	10	10
83	20	40		10	10	10	10
87	3894000	406000	6008040	4000400	5000000	2600000	10
89	1200000	1800000	20040		10	10
94	134600000	56006000	78000000	86000000	400000	44000000	460000
97	290000	10	10	10	10	10
101	54000000						10
102	18352000						6300000
104	28000000						2000000
106	11402000			10
107	80000000			50000000		1460	10
108	314000						10
112	18400000	178000	29200		14600	12220	4400
113	278000	10			10	10	10
118	21000000	10560		6600000
119	3100	23100		10	10	10	10
120	6000	10	10	10	10
128	10800000	200000	10		10	10	10
135	860	10				10	10
139	40800000	160000	1244000	140	34440
142	1332000		6000
143	8000000	5002000	3474000	2001280
145	82000000	10400000	16400000			16000000
148	120	40	10	10	10	10
149	8000000			20	10	10	10
151	8200000	10		10	10
155	102000	10		10	10	10
158	5012000	1580
163	198000000		320000
169	14000000	1400000				38000000	2080000
236	44200020	26044000	54050000	60
172	2314000					10
173	14400000	20000000				172000	33400
180	10000	10			10	10
185	40000000	86000		1400000	10	90000
189	60	10			10	10	480
191		180	1480	10
197	60	388000		8090000	5002000	424000	380000
199	10800000			18000000	1920
200	12600000	408000		15200000	160		29600
202	108000000				10
205	6960	760	20	10	20	100	10
206	120	10	10	62600	320	20	10
207	8000	298000	6000	2600000	2200000	4640	280000
210	6038000	6200000	322640	66000	400000	12000	10
212	1000700	120	10	100	34000	10
213	30000000	9000		2412000	2060000	534000	74000
215	55000000	43200000
217	17600000	4248000		3600000
219	3240	10		10	10		10
220	610000	10		10	10
226	350000	38060
228	6004000	40000	20	220	12000	200	2600
229	430000	10	10	10	10	10	10
230		1620			32000
235	14200000	10				8000	6800
geometric mean	723656	6985.13	3072.36	2582.02	525.799	679.207	313.95
geometric mean (removing negative numbers)	723656	171076	106497	219547	48693.4	86856.9	39126.1

## Sheet: Fig 1G & 1H
	Sm + pre-ETI cfu/g
Participant	pre-ETI	1 month	3 months	6 months	1.5 years	2.5 years	2.5 years
8	6000	10		10	10	10	10
9	98000				10	10
11	20000					10
12	160	10		10	10	10
16	260	10	10	10
21	600000	40		10	10	10400000	8802000
51	5400000	10		10		10	10
65	40000	10	10	10
76	680000	10	10	10	10	10	10
77	20	10	10	10	10	10	10
89	600000	10	10	10	10	10
90	2000	10		240	10	10	20
93	120	40		10	10	10
98	6000000	1720000	17260	99300	3120	10
103	24000						10
118	800000	10		10
125	40		10	10	10	10	1560000
127	6000	10	10		10		10
129	34100				10
133	106000	10				10
143	8000000	10	10	10
149	1000000			880	280	10	10
162	864000	292000	44000
180	10000040	10			10	10
189	40	10			10	10	10
193	18140	10	10	10	10	10	10
194	30000	10	10	368000		10
204	17000000	10	10	58000	60	80	660000
209	17800000	35800		12000	8280	120	10
211	108000	10		10	10	10	10
221	116000	10		10	10	10	10
228	20	10	10	10	10	10	100
geometric mean	39670.4	7794.4	27557.9	13233.8	811.659	4639.11	28291.5
geometric mean (removing negative numbers)	39670.4	35.9842	31.0073	65.2157	22.2412	21.5429	103.56

## Sheet: Fig S1A
	Chronic Inhaled Antibiotics					Hypertonic Saline					DNase
months post ETI	# reported taking	n	%		months post ETI	# reported taking	n	%		months post ETI	# reported taking	n	%
pre-ETI	103	177	58.2		pre-ETI	138	177	78		pre-ETI	157	177	88.7
1 month	69	154	44.8		1 month	118	154	76.6		1 month	141	154	91.6
3 months	43	80	53.8		3 months	62	80	77.5		3 months	73	80	91.3
6 months	61	171	35.7		6 months	111	171	64.9		6 months	142	171	83
1.5 years	55	156	35.3		1.5 years	95	156	60.9		1.5 years	126	156	80.8
2.5 years	40	144	27.8		2.5 years	73	144	50.7		2.5 years	99	144	68.8
2.5 years	29	113	25.7		2.5 years	53	113	46.9		2.5 years	66	113	58.4

## Sheet: Fig S1B
Tertile	Min CFU/g	Max CFU/g	# cleared	# in tertile	% cleared
Lowest	20	42120	11	18	61.11
Middle	102000	10800000	8	18	44.44
Highest	12600000	134600000	0	18	0
					18

## Sheet: Fig S1C
	Log change compared to pre-ETI
Participant	1 month	3 months	6 months	1.5 years	2.5 years	2.5 years
1	-1	-1				-1
3	-3			-3.90309	-3.90309	-3.60206
4	-1.76343	-1.76343
6	-2.15818		-4.16481	-5.57978	-5.57978
7	-2.30103		1.63347		-2.30103
8	-3.03141		-3.40302	-5.63347	-5.15635	-4.98026
9
10	-2.60686			-2.95904
11					-4.2943
12	-2.69037		-5.69897	-5.69897	-2.11782
13	-2.0903	-1.74351	-3.55318
14	-1.8646	-2.21484	-2.21484	-5.61278	-2.5336	-2.19614
15	-4.01822		-3.43465	-4.92547	-2.5209
16	-2.75333	-4.23045
17	-3.47712	-4.25527	-4.25527	-4.25527
18	-1.17286		-0.752968	-0.303196	-2.01539
19	-3.16749		-3.39794	-3.39794
20	-2.62737	0.673664	0.576754			-0.506792
21	-4.27107		-1.7482	-0.210377	-0.182938	-0.441771
22	-1.00217		-0.826075	-1.3032	1.01277	-0.708804
23			-1.52827		-4.03342
24
25	-2.47619			-3.52634	-6.52634
27	-0.157608			0.817249	0.276761
28
29				-5.14342	-6.80618
32
37	-1.81895
38
39
42	-1.65274	-0.759668	-1.66276	-2.1105	-0.415603
44	0.0889411		-1.03493		-0.643453	-0.111974
45	-0.229148		-0.279841		-0.721246	1.68574
46			0.145215		-4.15127
49	-0.0669468	0.279841	0.69897		-0.0912597	0.503856
51	-2.39121		-4.06189		-3.80618	-4.13873
59					-4.0569
60					-5.63144	-5.63144
63						-6.67761
64	-3.83133	-3.73743			-6.07188	-5.16879
66	-0.973671	-0.973671
68	-3.54584		-3.51587			-4.65854
69
72	-0.352183				-2.03342
74		-0.939519
75	-0.892095	-2.26473	-0.812913	-0.386945
77	-1.05966	-1.14933	-2.05301	-2.91275	-3.09984	-3.48139
78	-2.82391	-2.68124	-4.47712	-2.38021	-3.20412
79	-1.45593	-1.07058	-1.90309	1.39794	-0.564634	-0.638272
80	-1.01792	-2.06695	-1.73115	-1.97004	-1.01259	-5.44716
81	-2.93609	0.688246	0.00526424	0.892366		-3.01072
82	2.39794	1.47712	1.1383	-0.90309	0.574031	2.23045
83	-2.23221		-2.9507	-6.29667	-0.995618	-3.05214
84			0.544068	0.176091	-0.853872	-0.30103
86	-1.36001	-1.32222	-4.70243	-4.70243	-4.70243	-3.49831
87	-1.45006	-0.581857	-3.02119	-1.32222	-5.92428	-5.92428
89	-0.90309	-0.90309	-0.90309	-0.90309	2
90	-2.5006		-6.48287	-3.88081	-3.2276	-6.48287
91	-1.71719		-1.60325	-2.90908	-0.344809	-0.746052
93	-3.4216		-4.61542	-4.12057	-3.16633
94	-1	0.30103	1.82391	-3.07918	-3.07918	-3.07918
96	-1.10474		-1.26531	-3.2888
97	-2.48287	-2.48287	-2.48287	-2.48287	-2.48287
98	-0.133539	0.468521	0.168532	-0.385351	-1.35539
99	0.180456			-0.467265	-0.120574	-1.54079
101						-5.55919
102						-2.44527
103						-2.89972
104						-2.95957
106			-5.60206
108						-4.36549
112	-1.89933	-2.93036		-3.0607	-3.45864	-5.66276
113	-3.56652			-3.83759	-4.31471	-4.63893
114	-1.91381	1.08619		-1.91381	0.387216	-1.91381
116	-1.98528
117	0.731155		0.225508		-1.93785
118	-0.2156		-2.88461
119	-1.76592		-1.83286	-1.40016	-2.55986	-3.07741
121
122		-1.16749	-2.65758	-2.69897	-0.89279	-0.0259491
123	-3.74368		-3.34202	-3.80889
124			-3.79588			-5
126		-0.0511525	-0.763911	-1.77815		-3.25527
127	-2.11651	-3.23045		-2.53148		-3.53148
129
131	-2.77452
133	-2.97747				-3.00795
135	-2.383				-3.17609	-6.17609
136						-3.65389
137	-0.957072
139	1.14976	0.0738261	-0.531479	-0.567691
141	-3.14309			-5.27875	-4.27875
142		-0.7255
145	-5.01536	-2.88182			-3.33412
146	-3.73451		-2.89086	-2.1127		-2.46489
147			-1.28486
148	-2.94163	-2.82646	-3.63366	-3.0569
150	0.0791812		0.603144
151	-3.24055		-3.57154	-4.0187
153			0.634245
154			-1.25326	-4.63347
155	-3.35218		-3.17609	-4.77815	-5.5563
156	-2.77815			-4.77815
157			0.309518
159				-3.60622	-5.92428	-1.81034
161
163		-2.60206
164	-2.68124	-2.30103		-1.14997
166
167
171	-1.19498			-2.70596	-3.04371
173	-1.58087				-5.68124	-1.10146
175	1.87506
178	-2.47712	-1.69897	-1.5477		-1.07058	-1.273
180	-0.401031				-1.45025
186
187	-6.17898
189	-3.39794			-3.35655	-5.30103	-5.30103
192	-4.18364				-5.4624	-3.36549
193	-1.56495	-2.58802	-2.28306	-1.92526	-0.604104	-3.62941
200	-2.37805		-4.52288	-6.50515	-6.50515	-6.50515
202				-4.48001
204	-2.49226	-2.33828	-1.55051	-3.46538	-2.33184	-1.31925
208			-2.88606	-4.30103	-0.69897	-1.84466
209	-4.4117		-0.712725	-0.208935	-2.21997	-0.482276
210	-1.96328	-4.53148	-4.83251	-3.53148	-4.83251	-4.83251
212	-3.68194	-1.14267	-2.33348	-5.49485	-5.39794
215	-0.895265
219	0.236089		-1.35218	-2.25527		-2.25527
220	-1.44562		-1.90695	-0.20798
221	-3.03097		-2.99476	-3.42375	-3.07048	-3.74924
228	-0.302114	-0.99036	-0.377835	-0.77707	-0.904174	-2.36011
229	-3.28035	-2.12142		-4.38233	-5.91381	-5.91381
231	-2.98576		-0.657577	-1.69897	-2.4859
232	-0.79588	0.522879		-0.295278	-2.47712	-0.833669
mean	-1.9795	-1.47038	-1.98887	-2.78445	-2.82458	-2.94686
n	94	44	71	71	72	60

## Sheet: Fig S1D
	Log change compared to pre-ETI
Participant	1 month	3 months	6 months	1.5 years	2.5 years	2.5 years
1
3	-3			-3.90309	-3.90309	-3.60206
4
6	-2.15818		-4.16481
7			1.63347
8	-3.03141		-3.40302	-5.63347	-5.15635	-4.98026
9
10	-2.60686			-2.95904
11					-4.2943
12	-2.69037				-2.11782
13	-2.0903	-1.74351	-3.55318
14	-1.8646	-2.21484	-2.21484	-5.61278	-2.5336	-2.19614
15	-4.01822		-3.43465	-4.92547	-2.5209
16	-2.75333	-4.23045
17	-3.47712
18	-1.17286		-0.752968	-0.303196	-2.01539
19	-3.16749		-3.39794	-3.39794
20		0.673664	0.576754			-0.506792
21	-4.27107		-1.7482	-0.210377	-0.182938	-0.441771
22	-1.00217		-0.826075	-1.3032	1.01277	-0.708804
23			-1.52827
24
25	-2.47619			-3.52634
27	-0.157608			0.817249	0.276761
28
29				-5.14342
32
37	-1.81895
38
39
42	-1.65274	-0.759668	-1.66276	-2.1105	-0.415603
44	0.0889411		-1.03493		-0.643453	-0.111974
45	-0.229148		-0.279841		-0.721246	1.68574
46			0.145215		-4.15127
49	-0.0669468	0.279841	0.69897		-0.0912597	0.503856
51	-2.39121		-4.06189		-3.80618	-4.13873
59
60
63
64	-3.83133	-3.73743				-5.16879
66	-0.973671	-0.973671
68	-3.54584		-3.51587			-4.65854
69
72	-0.352183				-2.03342
74		-0.939519
75	-0.892095	-2.26473	-0.812913	-0.386945
77	-1.05966	-1.14933	-2.05301	-2.91275	-3.09984	-3.48139
78	-2.82391	-2.68124	-4.47712	-2.38021	-3.20412
79	-1.45593	-1.07058	-1.90309	1.39794	-0.564634	-0.638272
80	-1.01792	-2.06695	-1.73115	-1.97004	-1.01259
81	-2.93609	0.688246	0.00526424	0.892366		-3.01072
82	2.39794	1.47712	1.1383		0.574031	2.23045
83	-2.23221		-2.9507		-0.995618	-3.05214
84			0.544068	0.176091	-0.853872	-0.30103
86	-1.36001	-1.32222				-3.49831
87	-1.45006	-0.581857	-3.02119	-1.32222
89					2
90	-2.5006			-3.88081	-3.2276
91	-1.71719		-1.60325	-2.90908	-0.344809	-0.746052
93	-3.4216		-4.61542	-4.12057	-3.16633
94	-1	0.30103	1.82391
96	-1.10474		-1.26531	-3.2888
97
98	-0.133539	0.468521	0.168532	-0.385351	-1.35539
99	0.180456			-0.467265	-0.120574	-1.54079
101
102						-2.44527
103						-2.89972
104						-2.95957
106
108
112	-1.89933	-2.93036		-3.0607	-3.45864
113	-3.56652			-3.83759	-4.31471	-4.63893
114		1.08619			0.387216
116	-1.98528
117	0.731155		0.225508		-1.93785
118	-0.2156		-2.88461
119	-1.76592		-1.83286	-1.40016	-2.55986	-3.07741
121
122		-1.16749	-2.65758	-2.69897	-0.89279	-0.0259491
123	-3.74368		-3.34202	-3.80889
124			-3.79588
126		-0.0511525	-0.763911	-1.77815
127	-2.11651	-3.23045		-2.53148
129
131	-2.77452
133	-2.97747				-3.00795
135	-2.383				-3.17609
136						-3.65389
137	-0.957072
139	1.14976	0.0738261	-0.531479	-0.567691
141	-3.14309			-5.27875	-4.27875
142		-0.7255
145		-2.88182			-3.33412
146	-3.73451		-2.89086	-2.1127		-2.46489
147			-1.28486
148	-2.94163	-2.82646	-3.63366	-3.0569
150	0.0791812		0.603144
151	-3.24055		-3.57154	-4.0187
153			0.634245
154			-1.25326
155	-3.35218		-3.17609	-4.77815
156	-2.77815
157			0.309518
159				-3.60622		-1.81034
161
163
164	-2.68124	-2.30103		-1.14997
166
167
171	-1.19498			-2.70596	-3.04371
173	-1.58087					-1.10146
175	1.87506
178	-2.47712	-1.69897	-1.5477		-1.07058	-1.273
180	-0.401031				-1.45025
186
187	-6.17898
189	-3.39794			-3.35655
192	-4.18364				-5.4624	-3.36549
193	-1.56495	-2.58802	-2.28306	-1.92526	-0.604104	-3.62941
200	-2.37805		-4.52288
202				-4.48001
204	-2.49226	-2.33828	-1.55051	-3.46538	-2.33184	-1.31925
208			-2.88606		-0.69897	-1.84466
209	-4.4117		-0.712725	-0.208935	-2.21997	-0.482276
210	-1.96328	-4.53148		-3.53148
212	-3.68194	-1.14267	-2.33348	-5.49485	-5.39794
215	-0.895265
219	0.236089		-1.35218
220	-1.44562		-1.90695	-0.20798
221	-3.03097		-2.99476	-3.42375	-3.07048	-3.74924
228	-0.302114	-0.99036	-0.377835	-0.77707	-0.904174	-2.36011
229	-3.28035	-2.12142		-4.38233
231	-2.98576		-0.657577	-1.69897	-2.4859
232	-0.79588	0.522879		-0.295278		-0.833669
mean	-1.95425	-1.36027	-1.68651	-2.48943	-1.99966	-2.05743
n	86	38	63	56	52	40

## Sheet: Fig S1E
	Log change compared to pre-ETI
Participant	1 month	3 months	6 months	1.5 years	2.5 years	2.5 years
1	-2.43012	-0.129095
2	-1.38237	-0.950058	-1.06875
4	-3.21696	-1.71181
5	0.736062			-0.801246	0.727462	-2.53218
7	0.00832539		-1.49136		-6.39445
8	-3.62325		-3.62325	-3.62325	-3.62325	-3.62325
10	-1.24446			-5.66276
11					-2.60638
17	-1.77815	-1.77815	-1.77815	-1.77815
24
26	-0.102984			-1.35218	-6.25527
32
34	-1.03067		-0.798355	-2.2761
43	-2.34635	-2.34635	-2.34635	-0.0039303	3.85777
51	-0.677781		-2.56864		-4.30103	-4.30103
53	-1.26219			-4.69558		-7.00945
60					-0.30103	-0.30103
61	-0.599978	-0.949526	-0.26279	-2.04045	-2.87236
64	-3.62449	-3.02243	-3.62449		-0.47836	-3.32346
65	-0.999985	-5.77815	-3.09691
66	-2.6149	-2.6149
74		-3.593
75	-1.60206	-1.60206	-1.60206	-1.60206
82	-2.81023	-2.81023	-2.81023	-2.81023	-2.81023	-2.81023
83	0.30103		-0.30103	-0.30103	-0.30103	-0.30103
87	-0.98187	0.188337	0.0117075	0.108574	-0.175423	-5.5904
89	0.176091	-1.77728		-5.07918	-5.07918
94	-0.38081	-0.236951	-0.194547	-2.52699	-0.485592	-2.46629
97	-4.4624	-4.4624	-4.4624	-4.4624	-4.4624
101						-6.73239
102						-0.464343
104						-1.14613
106			-6.05698
107			-0.20412		-4.73874	-6.90309
108						-4.49693
112	-2.0144	-2.79943		-3.10046	-3.17775	-3.62137
113	-4.44404			-4.44404	-4.44404	-4.44404
118	-3.29856		-0.502675
119	0.87225		-2.49136	-2.49136	-2.49136	-2.49136
120	-2.77815	-2.77815	-2.77815	-2.77815
128	-1.73239	-6.03342		-6.03342	-6.03342	-6.03342
135	-1.9345				-1.9345	-1.9345
139	-2.40654	-1.51584	-5.46453	-3.0736
142		-2.34635
143	-0.203946	-0.36226	-0.601782
145	-0.89678	-0.69897			-0.709694
148	-0.477121	-1.07918	-1.07918	-1.07918	-1.07918
149			-5.60206	-5.90309	-5.90309	-5.90309
151	-5.91381		-5.91381	-5.91381
155	-4.0086		-4.0086	-4.0086	-4.0086
158	-3.50135
163		-2.79152
169	-1				0.433656	-0.828065
236	-0.229715	0.0873732	-5.86727
172					-5.36436
173	0.142668				-1.92283	-2.63462
180	-3			-3	-3
185	-2.66756		-1.45593	-6.60206	-2.64782
189	-0.778151			-0.778151	-0.778151	0.90309
191
197	3.81068		5.1298	4.92099	3.84921	3.80163
199			0.221849	-3.75012
200	-1.48971		0.081473	-4.89625		-2.62908
202				-7.03342
205	-0.961796	-2.54158	-2.84261	-2.54158	-1.84261	-2.84261
206	-1.07918	-1.07918	2.71739	0.425969	-0.778151	-1.07918
207	1.57113	-0.124939	2.51188	2.43933	-0.236572	1.54407
210	0.0114986	-1.27217	-1.96135	-1.17883	-2.70171	-5.78089
212	-3.92112	-5.0003	-4.0003	-1.46883	-5.0003
213	-3.52288		-1.09474	-1.16325	-1.74958	-2.60789
215	-0.104879
217	-0.617328		-0.68921
219	-2.51055		-2.51055	-2.51055		-2.51055
220	-4.78533		-4.78533	-4.78533
226	-0.963599
228	-2.17638	-5.47741	-4.43602	-2.69926	-4.47741	-3.36347
229	-4.63347	-4.63347	-4.63347	-4.63347	-4.63347	-4.63347
230
235	-6.15229				-3.2492	-3.31978
mean	-1.72911	-2.24306	-2.05431	-2.72064	-2.48049	-2.92599
n	60	33	43	43	42	35

[truncated: 12 more sheets: Fig S1F, Fig S1G, Fig S1H, Fig S2A, Fig S2B, Fig S2C, Fig S2D, Fig S3A, Fig S3B, Fig S3C, Fig S3D, Fig S3E]
